# Supplementary material for: Studies of Neotropical tree pathogens in Moniliophthora: a new species, M.mayarum, and new combinations for Crinipellisticoi and C.brasiliensis
Source: MycoKeys. 2020 Mar 30;66:39–54. doi: 10.3897/mycokeys.66.48711 (PMC7136302; doi:10.3897/mycokeys.66.48711)
Supplement: XML Treatment for Moniliophthora mayarum [file mycokeys.66.48711-treatment1.xml]

<!DOCTYPE tp:taxon-treatment
  PUBLIC "-//TaxonX//DTD Taxonomic Treatment Publishing DTD v0 20100105//EN" "tax-treatment-NSO.dtd">
<tp:taxon-treatment xmlns:tp="http://www.plazi.org/taxpub"><tp:treatment-meta><kwd-group><label>Taxon classification</label><kwd><named-content xmlns:xlink="http://www.w3.org/1999/xlink" content-type="kingdom">Fungi</named-content></kwd><kwd><named-content xmlns:xlink="http://www.w3.org/1999/xlink" content-type="order">Agaricales</named-content></kwd><kwd><named-content xmlns:xlink="http://www.w3.org/1999/xlink" content-type="family">Marasmiaceae</named-content></kwd></kwd-group><mixed-citation publication-type="journal"><person-group><name><surname>Niveiro</surname><given-names>Nicolás</given-names></name><name><surname>Ramírez</surname><given-names>Natalia A.</given-names></name><name><surname>Michlig</surname><given-names>Andrea</given-names></name><name><surname>Lodge</surname><given-names>D. Jean</given-names></name><name><surname>Aime</surname><given-names>M. Catherine</given-names></name></person-group><article-title>Studies of Neotropical tree pathogens in <italic><tp:taxon-name><tp:taxon-name-part taxon-name-part-type="genus" reg="Moniliophthora">Moniliophthora</tp:taxon-name-part></tp:taxon-name></italic>: a new species, <italic><tp:taxon-name><tp:taxon-name-part taxon-name-part-type="genus" reg="Moniliophthora">M.</tp:taxon-name-part> <tp:taxon-name-part taxon-name-part-type="species" reg="mayarum">mayarum</tp:taxon-name-part></tp:taxon-name></italic>, and new combinations for <italic><tp:taxon-name><tp:taxon-name-part taxon-name-part-type="genus" reg="Crinipellis">Crinipellis</tp:taxon-name-part> <tp:taxon-name-part taxon-name-part-type="species" reg="ticoi">ticoi</tp:taxon-name-part></tp:taxon-name></italic> and <italic><tp:taxon-name><tp:taxon-name-part taxon-name-part-type="genus" reg="Crinipellis">C.</tp:taxon-name-part> <tp:taxon-name-part taxon-name-part-type="species" reg="brasiliensis">brasiliensis</tp:taxon-name-part></tp:taxon-name></italic></article-title><source>MycoKeys</source><day>30</day><month>3</month><year>2020</year><volume>66</volume><fpage>39</fpage><lpage>54</lpage><pub-id pub-id-type="doi">10.3897/mycokeys.66.48711</pub-id></mixed-citation></tp:treatment-meta><tp:nomenclature><tp:taxon-name><object-id xmlns:xlink="http://www.w3.org/1999/xlink" content-type="arpha" xlink:type="simple">4B6AA2C3-D9E4-5B05-B9C1-DF92F084AECC</object-id>
              <tp:taxon-name-part taxon-name-part-type="genus" reg="Moniliophthora">Moniliophthora</tp:taxon-name-part>
              <tp:taxon-name-part taxon-name-part-type="species" reg="mayarum">mayarum</tp:taxon-name-part>
              <object-id xmlns:xlink="http://www.w3.org/1999/xlink" content-type="mycobank" xlink:type="simple">830319</object-id>
              <object-id xmlns:xlink="http://www.w3.org/1999/xlink" xlink:type="simple">Genbank No: MT162718 (ITS), MT162714 (LSU)</object-id>
            </tp:taxon-name><tp:taxon-authority>Lodge, Aime &amp; Niveiro</tp:taxon-authority><tp:taxon-status xmlns:xlink="http://www.w3.org/1999/xlink" xlink:type="simple">sp. nov.</tp:taxon-status><xref ref-type="fig" rid="F2">Figs 2A</xref><xref ref-type="fig" rid="F3">, 3A–F</xref></tp:nomenclature><tp:treatment-sec sec-type="diagnosis" id="SECID0E1RAG"><title>Diagnosis.</title><p><italic><tp:taxon-name><tp:taxon-name-part taxon-name-part-type="genus" reg="Moniliophthora">Moniliophthora</tp:taxon-name-part> <tp:taxon-name-part taxon-name-part-type="species" reg="mayarum">mayarum</tp:taxon-name-part></tp:taxon-name></italic> differs from <italic><tp:taxon-name><tp:taxon-name-part taxon-name-part-type="genus" reg="Moniliophthora">M.</tp:taxon-name-part> <tp:taxon-name-part taxon-name-part-type="species" reg="aurantiaca">aurantiaca</tp:taxon-name-part></tp:taxon-name></italic> and <italic><tp:taxon-name><tp:taxon-name-part taxon-name-part-type="genus" reg="Crinipellis">Crinipellis</tp:taxon-name-part> <tp:taxon-name-part taxon-name-part-type="species" reg="hygrocyboides">hygrocyboides</tp:taxon-name-part></tp:taxon-name></italic> by larger pileus (&gt; 15–20 mm) and narrower basidiospores (3.2–4.2 vs &gt; 4–6 µm). Differs from <italic><tp:taxon-name><tp:taxon-name-part taxon-name-part-type="genus" reg="Moniliophthora">M.</tp:taxon-name-part> <tp:taxon-name-part taxon-name-part-type="species" reg="ticoi">ticoi</tp:taxon-name-part></tp:taxon-name></italic> by smaller basidiospores (8.0 +/-1.3 × 3.8 +/-0.3 µm vs 12.1 +/-0.8 × 5.4 +/-0.4 µm).</p></tp:treatment-sec><tp:treatment-sec sec-type="material" id="SECID0EMTAG"><title>Type.</title><p>Belize, Stann Creek District, Cockscomb Basin Wildlife Sanctuary, Jaguar Preserve, near Maya Center Community, Rubber Tree Trail, on dead tree roots, possibly <italic><tp:taxon-name><tp:taxon-name-part taxon-name-part-type="genus" reg="Ceiba">Ceiba</tp:taxon-name-part> <tp:taxon-name-part taxon-name-part-type="species" reg="pentandra">pentandra</tp:taxon-name-part></tp:taxon-name></italic>, <named-content xmlns:xlink="http://www.w3.org/1999/xlink" content-type="dwc:verbatimCoordinates" xlink:type="simple"><named-content content-type="geo-json" specific-use="{&#34;type&#34;:&#34;Point&#34;,&#34;coordinates&#34;:[-88.660800,16.716200]}" id="NCID0EAUAG" xlink:type="simple">16°42'58.32"N, 88°39'38.88"W</named-content></named-content>, 180 m a.s.l., 16. 11. 2001, D.J.Lodge, K.K.Nakasone, S.Schmeiding, E.Gaitlan BZ-43-Nov-2001, BZ-511 (<bold>Holotype</bold>: CFMR!)</p></tp:treatment-sec><tp:treatment-sec sec-type="description" id="SECID0EHUAG"><title>Description.</title><p><bold><italic>Pileus</italic></bold> 7–20 mm, convex with an inrolled margin when young, broadly convex with age, some slightly depressed at center, some with a papillate umbo, color Chrome Orange (Plate II, 11, -), with center Scarlet (Plate I, 5, -) to Flame Scarlet (Plate II, 9, -), surface moist or slightly viscid when wet but not gelatinized, smooth, rarely sparsely minutely pubescent on umbo when dry, margin translucent-striate to disc, some sulcate-striate with age. <bold><italic>Lamellae</italic></bold> subdistant, 2 per mm on margin and half-way to margin, adnate or slightly adnexed, 2–4 mm broad, regular, 1 or more lengths of lamellulae inserted, Spectrum Orange with a coral tint, margin even, concolorous. <bold><italic>Stipe</italic></bold> central, 12–27 × 0.8–1.2 mm, equal or slightly clavate, some flared at apex, pale Spectrum Orange, pale Orange-Yellow (Plate III,17, f) at apex, surface dry, densely minutely pubescent, dense Warm Buff (Plate XV, 17´, d) mycelial pad at base. <bold><italic>Annulus</italic></bold> absent. <bold><italic>Spore-print</italic></bold> not observed, presumably white. <bold><italic>Context</italic></bold> pale orange in pileus and stipe, odor none, taste sweet. KOH and NaOH reactions on pileus surface negative.</p><fig id="F2" position="float" orientation="portrait"><object-id xmlns:xlink="http://www.w3.org/1999/xlink" content-type="doi" xlink:type="simple">10.3897/mycokeys.66.48711.figure2</object-id><object-id xmlns:xlink="http://www.w3.org/1999/xlink" content-type="arpha" xlink:type="simple">FF2D721E-2A0E-5450-8B71-8B17E7706B56</object-id><label>Figure 2.</label><caption><p>Photographs of sister species, <italic><tp:taxon-name><tp:taxon-name-part taxon-name-part-type="genus" reg="Moniliophthora">Moniliophthora</tp:taxon-name-part> <tp:taxon-name-part taxon-name-part-type="species" reg="mayarum">mayarum</tp:taxon-name-part></tp:taxon-name></italic> and <italic><tp:taxon-name><tp:taxon-name-part taxon-name-part-type="genus" reg="Moniliophthora">M.</tp:taxon-name-part> <tp:taxon-name-part taxon-name-part-type="species" reg="ticoi">ticoi</tp:taxon-name-part></tp:taxon-name></italic>: <bold>A</bold> basidiomes of <italic><tp:taxon-name><tp:taxon-name-part taxon-name-part-type="genus" reg="Moniliophthora">M.</tp:taxon-name-part> <tp:taxon-name-part taxon-name-part-type="species" reg="mayarum">mayarum</tp:taxon-name-part></tp:taxon-name></italic> on piece of tree root in Belize (BZ-511) (photo by S. Schmeiding) <bold>B–F</bold> Basidiomes of <italic><tp:taxon-name><tp:taxon-name-part taxon-name-part-type="genus" reg="Moniliophthora">M.</tp:taxon-name-part> <tp:taxon-name-part taxon-name-part-type="species" reg="ticoi">ticoi</tp:taxon-name-part></tp:taxon-name></italic> on trunks of <italic><tp:taxon-name><tp:taxon-name-part taxon-name-part-type="genus" reg="Holocalix">Holocalix</tp:taxon-name-part> <tp:taxon-name-part taxon-name-part-type="species" reg="balansae">balansae</tp:taxon-name-part></tp:taxon-name></italic> (<tp:taxon-name><tp:taxon-name-part taxon-name-part-type="family">Fabaceae</tp:taxon-name-part></tp:taxon-name>) and <italic><tp:taxon-name><tp:taxon-name-part taxon-name-part-type="genus" reg="Pogonopus">Pogonopus</tp:taxon-name-part> <tp:taxon-name-part taxon-name-part-type="species" reg="tubulosus">tubulosus</tp:taxon-name-part></tp:taxon-name></italic> (<tp:taxon-name><tp:taxon-name-part taxon-name-part-type="family">Rubiaceae</tp:taxon-name-part></tp:taxon-name>) in Argentina. Scale bars: 10 mm.</p></caption><graphic xmlns:xlink="http://www.w3.org/1999/xlink" xlink:href="mycokeys-66-039-g002.jpg" position="float" orientation="portrait" xlink:type="simple" id="oo_395568.jpg"><uri content-type="original_file" xlink:type="simple">https://binary.pensoft.net/fig/395568</uri></graphic></fig><p><bold><italic>Basidiospores</italic></bold> on lamellae of two sizes, larger ones 6.5–8.5(–10.5) × 3.2–4.2 µm, <italic>x</italic> = 8.0 +/-1.3 × 3.8 +/-0.3 µm, Q= 1.60–2.65, Q<italic><sub>x</sub></italic>= 2.02 +/-0.3, n=14; smaller spores 4–6 × 2.4–4.2 µm, <italic>x</italic>= 5.2 +/-0.8 × 3.3 +/-0.6 µ µm, Q= 1.25–1.89, Q<italic><sub>x</sub></italic>= 1.60 +/-0.3, n=10. <bold><italic>Basidia</italic></bold> 4-sterigmate, 14.4–28 × 4–8 µm, sterigmata up to 6.4 µm long, with basal clamp connections. <bold><italic>Pleurocystidia</italic></bold> absent. <bold><italic>Cheilocystidia</italic></bold> 22–26.5 × 6–13 µm, of three types: 1) clavate or hyphoid, 2) with 2–3 lobes, 3) clavate with apical digitate appendages or irregular lumps overall. <bold><italic>Hymenophoral trama</italic></bold> regular, hyphae 2.6–5.2 µm diameter, smooth, thin-walled, not dextrinoid, with clamp-connections. <bold><italic>Pileipellis</italic></bold> a cutis of repent, more or less interwoven hyphae, 4–8 µm broad, thin-walled ones occasionally with incrusted rusty pigments, apical segments of some hairs thick-walled and dextrinoid. <bold><italic>Hairs of the pileus surface</italic></bold> setiform, dextrinoid thick-walled part (66–)86–240 × (4.8–) 5.1–8.2 µm, comprised of 1–3 segments dextrinoid, walls (1.4–)2–4 µm thick, hyphae sometimes almost occluded, septa usually with clamp connections but clamp connections absent on the few secondary septations, with obtuse or acute apex. <bold><italic>Hypodermium</italic></bold> of short, broad, thin-walled cells 21.6–24 × 16–17.5 µm, with basal clamp connections.</p></tp:treatment-sec><tp:treatment-sec sec-type="distribution" id="SECID0EOZAG"><title>Distribution.</title><p>Know only for the type locality.</p></tp:treatment-sec><tp:treatment-sec sec-type="ecology" id="SECID0ETZAG"><title>Ecology.</title><p>Gregarious, putatively parasitic on roots of a tree, possibly <italic><tp:taxon-name><tp:taxon-name-part taxon-name-part-type="genus" reg="Ceiba">Ceiba</tp:taxon-name-part> <tp:taxon-name-part taxon-name-part-type="species" reg="pentandra">pentandra</tp:taxon-name-part></tp:taxon-name></italic> (L.) Gaertn.</p></tp:treatment-sec><tp:treatment-sec sec-type="etymology" id="SECID0EE1AG"><title>Etymology.</title><p><tp:taxon-name><tp:taxon-name-part taxon-name-part-type="genus" reg="Moniliophthora"/><tp:taxon-name-part taxon-name-part-type="species" reg="mayarum">mayarum</tp:taxon-name-part></tp:taxon-name> – of the Maya people in the region where the fungus was found.</p></tp:treatment-sec><tp:treatment-sec sec-type="Specimens studied" id="SECID0ET1AG"><title>Specimens studied.</title><p>Belize • Stann Creek District, Cockscomb Basin Wildlife Sanctuary, Jaguar Preserve, near Maya Center Community, Rubber Tree Trail, on dead tree roots, possibly <italic><tp:taxon-name><tp:taxon-name-part taxon-name-part-type="genus" reg="Ceiba">Ceiba</tp:taxon-name-part> <tp:taxon-name-part taxon-name-part-type="species" reg="pentandra">pentandra</tp:taxon-name-part></tp:taxon-name></italic>; <named-content xmlns:xlink="http://www.w3.org/1999/xlink" content-type="dwc:verbatimCoordinates" xlink:type="simple"><named-content content-type="geo-json" specific-use="{&#34;type&#34;:&#34;Point&#34;,&#34;coordinates&#34;:[-88.660800,16.716200]}" id="NCID0EH2AG" xlink:type="simple">16°42'58.32"N, 88°39'38.88"W</named-content></named-content>, 180 m a.s.l.; 16.XI.2001; D.J.Lodge, K.K.Nakasone, S.Schmeiding, E.Gaitlan BZ-43-Nov-2001, BZ-511 (<bold>Holotype</bold>: CFMR!; Isotype BRH!).</p></tp:treatment-sec><tp:treatment-sec sec-type="Observations" id="SECID0EO2AG"><title>Observations.</title><p>Few previously described <italic><tp:taxon-name><tp:taxon-name-part taxon-name-part-type="genus" reg="Crinipellis">Crinipellis</tp:taxon-name-part></tp:taxon-name></italic> and <italic><tp:taxon-name><tp:taxon-name-part taxon-name-part-type="genus" reg="Moniliophthora">Moniliophthora</tp:taxon-name-part></tp:taxon-name></italic> species share the striking bright orange coloration of <italic><tp:taxon-name><tp:taxon-name-part taxon-name-part-type="genus" reg="Moniliophthora">M.</tp:taxon-name-part> <tp:taxon-name-part taxon-name-part-type="species" reg="mayarum">mayarum</tp:taxon-name-part></tp:taxon-name></italic>. This taxon most closely resembles <italic><tp:taxon-name><tp:taxon-name-part taxon-name-part-type="genus" reg="Moniliophthora">M.</tp:taxon-name-part> <tp:taxon-name-part taxon-name-part-type="species" reg="aurantiaca">aurantiaca</tp:taxon-name-part></tp:taxon-name></italic> Kropp &amp; Albee-Scott described from the South Pacific island of Samoa, <italic><tp:taxon-name><tp:taxon-name-part taxon-name-part-type="genus" reg="Crinipellis">Crinipellis</tp:taxon-name-part> <tp:taxon-name-part taxon-name-part-type="species" reg="hygrocyboides">hygrocyboides</tp:taxon-name-part></tp:taxon-name></italic> (Henn.) Singer (= <italic><tp:taxon-name><tp:taxon-name-part taxon-name-part-type="genus" reg="Marasmius">Marasmius</tp:taxon-name-part> <tp:taxon-name-part taxon-name-part-type="species" reg="hygrocyboides">hygrocyboides</tp:taxon-name-part></tp:taxon-name></italic> Henn.) described by Hennings from Africa, and <italic><tp:taxon-name><tp:taxon-name-part taxon-name-part-type="genus" reg="Moniliophthora">M.</tp:taxon-name-part> <tp:taxon-name-part taxon-name-part-type="species" reg="ticoi">ticoi</tp:taxon-name-part></tp:taxon-name></italic> (Halling) Niveiro, Ramírez, Lodge &amp; Aime described from South America. Our phylogenetic analysis places <italic><tp:taxon-name><tp:taxon-name-part taxon-name-part-type="genus" reg="Moniliophthora">M.</tp:taxon-name-part> <tp:taxon-name-part taxon-name-part-type="species" reg="mayarum">mayarum</tp:taxon-name-part></tp:taxon-name></italic> as a sister species to <italic><tp:taxon-name><tp:taxon-name-part taxon-name-part-type="genus" reg="Moniliophthora">M.</tp:taxon-name-part> <tp:taxon-name-part taxon-name-part-type="species" reg="ticoi">ticoi</tp:taxon-name-part></tp:taxon-name></italic>-the other Neotropical species in this complex.</p><p>The two Neotropical species are more robust, reaching 20 mm in diameter (or more in <italic><tp:taxon-name><tp:taxon-name-part taxon-name-part-type="genus" reg="Moniliophthora">M.</tp:taxon-name-part> <tp:taxon-name-part taxon-name-part-type="species" reg="ticoi">ticoi</tp:taxon-name-part></tp:taxon-name></italic>), compared to the two Paleotropical species, 6–11 mm in <italic><tp:taxon-name><tp:taxon-name-part taxon-name-part-type="genus" reg="Crinipellis">C.</tp:taxon-name-part> <tp:taxon-name-part taxon-name-part-type="species" reg="hygrocyboides">hygrocyboides</tp:taxon-name-part></tp:taxon-name></italic> and 3–15 mm in <italic><tp:taxon-name><tp:taxon-name-part taxon-name-part-type="genus" reg="Moniliophthora">M.</tp:taxon-name-part> <tp:taxon-name-part taxon-name-part-type="species" reg="aurantiaca">aurantiaca</tp:taxon-name-part></tp:taxon-name></italic>. <xref ref-type="bibr" rid="B2">Antonín (2007)</xref> published a type revision of <italic><tp:taxon-name><tp:taxon-name-part taxon-name-part-type="genus" reg="Crinipellis">C.</tp:taxon-name-part> <tp:taxon-name-part taxon-name-part-type="species" reg="hygrocyboides">hygrocyboides</tp:taxon-name-part></tp:taxon-name></italic> based on study of an isotype that included microscopic measurements and observations of spores and cheilocystidia as neither <xref ref-type="bibr" rid="B12">Hennings (1902)</xref> nor <xref ref-type="bibr" rid="B30">Singer (1989)</xref> included these details and <xref ref-type="bibr" rid="B11">Halling (1993)</xref> reported he could not find spores or cystidia in the type. The spores of <italic><tp:taxon-name><tp:taxon-name-part taxon-name-part-type="genus" reg="Moniliophthora">M.</tp:taxon-name-part> <tp:taxon-name-part taxon-name-part-type="species" reg="mayarum">mayarum</tp:taxon-name-part></tp:taxon-name></italic> are distinctly narrower (3.2–4.2 µm) than those of <italic><tp:taxon-name><tp:taxon-name-part taxon-name-part-type="genus" reg="Crinipellis">C.</tp:taxon-name-part> <tp:taxon-name-part taxon-name-part-type="species" reg="hygrocyboides">hygrocyboides</tp:taxon-name-part></tp:taxon-name></italic> [4.5–6(–7) µm]. While Antonín’s description of the cheilocystidia in <italic><tp:taxon-name><tp:taxon-name-part taxon-name-part-type="genus" reg="Crinipellis">C.</tp:taxon-name-part> <tp:taxon-name-part taxon-name-part-type="species" reg="hygrocyboides">hygrocyboides</tp:taxon-name-part></tp:taxon-name></italic> notes they are ornamented with apically branched obtuse projections, cheilocystidia shape seems to be highly variable and therefore unreliable for distinguishing species in this group. The basidiospores are longer and broader in both <italic><tp:taxon-name><tp:taxon-name-part taxon-name-part-type="genus" reg="Moniliophthora">M.</tp:taxon-name-part> <tp:taxon-name-part taxon-name-part-type="species" reg="aurantiaca">aurantiaca</tp:taxon-name-part></tp:taxon-name></italic> 7.5–11 × 4–6, and <italic><tp:taxon-name><tp:taxon-name-part taxon-name-part-type="genus" reg="Moniliophthora">M.</tp:taxon-name-part> <tp:taxon-name-part taxon-name-part-type="species" reg="ticoi">ticoi</tp:taxon-name-part></tp:taxon-name></italic> (9.5–)10.5–13.7 × (3.8–) 4.5–6.3 µm, than in <italic><tp:taxon-name><tp:taxon-name-part taxon-name-part-type="genus" reg="Moniliophthora">M.</tp:taxon-name-part> <tp:taxon-name-part taxon-name-part-type="species" reg="mayarum">mayarum</tp:taxon-name-part></tp:taxon-name></italic> 6.5–8.5(–10.5) × 3.2–4.2 µm. Only the larger spores of <italic><tp:taxon-name><tp:taxon-name-part taxon-name-part-type="genus" reg="Moniliophthora">M.</tp:taxon-name-part> <tp:taxon-name-part taxon-name-part-type="species" reg="mayarum">mayarum</tp:taxon-name-part></tp:taxon-name></italic> are used in the preceding comparison, and it is not clear why there is a cohort of smaller basidiospores also present. Although, different spore sizes are often observed in the presence of bisporic basidia, lacking clamp-connection and bearing larger spores that are mixed with tetrasporic basidia bearing smaller spores, in repeated examination of the material specifically looking for 2-sterigmate basidia and absence of basal clamps, we observed only 4-sterigmate basidia, and all hymenial elements with clamp-connections. Furthermore, one of the illustrated 4-spored basidia (Fig. <xref ref-type="fig" rid="F3">3C</xref>), shows a large spore attached to a 4-sterigmate basidium with a basal clamp connection, which negates the hypothesis of a bisterigmate origin for the large spore cohort in <italic><tp:taxon-name><tp:taxon-name-part taxon-name-part-type="genus" reg="Moniliophthora">M.</tp:taxon-name-part> <tp:taxon-name-part taxon-name-part-type="species" reg="mayarum">mayarum</tp:taxon-name-part></tp:taxon-name></italic>. Although small spores observed on the hymenium could have been immature and thus smaller, basidiospores of similar size and shape were observed on the pileipellis surface that must have been released from basidia, which indicates they were mature. A similar case occurs in <italic><tp:taxon-name><tp:taxon-name-part taxon-name-part-type="genus" reg="Crinipellis">Crinipellis</tp:taxon-name-part> <tp:taxon-name-part taxon-name-part-type="species" reg="trinitatis">trinitatis</tp:taxon-name-part></tp:taxon-name></italic> Dennis. <xref ref-type="bibr" rid="B6">Dennis (1951)</xref> in the original description reported smaller basidiospores (5–7 × 2–4 µm) than the revised description of the type by <xref ref-type="bibr" rid="B23">Pegler (1983)</xref> (7–9 × 4.1–5.1 µm), so there may be something unusual in the phenology of spore production in this group that leads to two size classes of spores depending on when they are formed and released.</p><fig id="F3" position="float" orientation="portrait"><object-id xmlns:xlink="http://www.w3.org/1999/xlink" content-type="doi" xlink:type="simple">10.3897/mycokeys.66.48711.figure3</object-id><object-id xmlns:xlink="http://www.w3.org/1999/xlink" content-type="arpha" xlink:type="simple">98963F9D-C0F2-559F-B885-95774C1F8DC9</object-id><label>Figure 3.</label><caption><p><italic><tp:taxon-name><tp:taxon-name-part taxon-name-part-type="genus" reg="Moniliophthora">Moniliophthora</tp:taxon-name-part> <tp:taxon-name-part taxon-name-part-type="species" reg="mayarum">mayarum</tp:taxon-name-part></tp:taxon-name></italic>: <bold>A</bold> basidiomes <bold>B</bold> basidiospores <bold>C</bold> basidium <bold>D</bold> cheilocystidia <bold>E</bold> hypodermium cells <bold>F</bold> pileipellis elements. Scale bars: 10 mm (<bold>A</bold>); 10 µm (<bold>B–F</bold>).</p></caption><graphic xmlns:xlink="http://www.w3.org/1999/xlink" xlink:href="mycokeys-66-039-g003.jpg" position="float" orientation="portrait" xlink:type="simple" id="oo_395569.jpg"><uri content-type="original_file" xlink:type="simple">https://binary.pensoft.net/fig/395569</uri></graphic></fig></tp:treatment-sec><ref-list><ref id="B2"><mixed-citation xmlns:xlink="http://www.w3.org/1999/xlink" xlink:type="simple"><person-group><name name-style="western"><surname>Antonín</surname><given-names>V</given-names></name></person-group> (<year>2007</year>) Fungus flora of tropical Africa. Vol. 1. Monograph of <italic><tp:taxon-name><tp:taxon-name-part taxon-name-part-type="genus">Marasmius</tp:taxon-name-part></tp:taxon-name></italic>, <italic><tp:taxon-name><tp:taxon-name-part taxon-name-part-type="genus">Gliocephala</tp:taxon-name-part></tp:taxon-name></italic>, <italic><tp:taxon-name><tp:taxon-name-part taxon-name-part-type="genus">Palaeocephala</tp:taxon-name-part></tp:taxon-name></italic> and <italic><tp:taxon-name><tp:taxon-name-part taxon-name-part-type="genus">Setulipes</tp:taxon-name-part></tp:taxon-name></italic> in tropical Africa. Meise Botanical Garden. <ext-link xlink:type="simple" ext-link-type="uri" xlink:href="https://www.ffta-online.org/ffta1/">https://www.ffta-online.org/ffta1/</ext-link></mixed-citation></ref><ref id="B12"><mixed-citation xmlns:xlink="http://www.w3.org/1999/xlink" xlink:type="simple"><person-group><name name-style="western"><surname>Hennings</surname><given-names>P</given-names></name></person-group> (<year>1902</year>) <article-title><tp:taxon-name><tp:taxon-name-part taxon-name-part-type="kingdom">Fungi</tp:taxon-name-part></tp:taxon-name> camerunensis novi. III.</article-title><source>Botanische Jahrbücher für Systematik</source><volume>30</volume>: <fpage>39</fpage>–<lpage>57</lpage>.</mixed-citation></ref><ref id="B30"><mixed-citation xmlns:xlink="http://www.w3.org/1999/xlink" xlink:type="simple"><person-group><name name-style="western"><surname>Singer</surname><given-names>R</given-names></name></person-group> (<year>1989</year>) <article-title>New taxa and new combinations of <tp:taxon-name><tp:taxon-name-part taxon-name-part-type="order">Agaricales</tp:taxon-name-part></tp:taxon-name> (Diagnoses fungorum novorum agaricalium IV).</article-title><source>Fieldiana, Botany</source><volume>21</volume>: <fpage>1</fpage>–<lpage>133</lpage>. <ext-link xlink:type="simple" ext-link-type="doi" xlink:href="10.5962/bhl.title.2537">https://doi.org/10.5962/bhl.title.2537</ext-link></mixed-citation></ref><ref id="B11"><mixed-citation xmlns:xlink="http://www.w3.org/1999/xlink" xlink:type="simple"><person-group><name name-style="western"><surname>Halling</surname><given-names>R</given-names></name></person-group> (<year>1993</year>) <article-title>Two new <tp:taxon-name><tp:taxon-name-part taxon-name-part-type="subtribe">Crinipellinae</tp:taxon-name-part></tp:taxon-name> (<tp:taxon-name><tp:taxon-name-part taxon-name-part-type="family">Tricholomataceae</tp:taxon-name-part></tp:taxon-name>: Marasmiae) from South America.</article-title><source>Mycotaxon</source><volume>47</volume>: <fpage>379</fpage>–<lpage>385</lpage>.</mixed-citation></ref><ref id="B6"><mixed-citation xmlns:xlink="http://www.w3.org/1999/xlink" xlink:type="simple"><person-group><name name-style="western"><surname>Dennis</surname><given-names>RWG</given-names></name></person-group> (<year>1951</year>) <article-title>Some <tp:taxon-name><tp:taxon-name-part taxon-name-part-type="family">Agaricaceae</tp:taxon-name-part></tp:taxon-name> from Trinidad and Venezuela. Leucosporae: Part 1.</article-title><source>Transactions of the British Mycological Society</source><volume>34</volume>: <fpage>411</fpage>–<lpage>482</lpage>. <ext-link xlink:type="simple" ext-link-type="doi" xlink:href="10.1016/S0007-1536(51)80030-5">https://doi.org/10.1016/S0007-1536(51)80030-5</ext-link></mixed-citation></ref><ref id="B23"><mixed-citation xmlns:xlink="http://www.w3.org/1999/xlink" xlink:type="simple"><person-group><name name-style="western"><surname>Pegler</surname><given-names>DN</given-names></name></person-group> (<year>1983</year>) <article-title>Agaric Flora of the Lesser Antilles.</article-title><source>Kew Bulletin Additional Series</source><volume>9</volume>: <fpage>1</fpage>–<lpage>668</lpage>.</mixed-citation></ref></ref-list></tp:taxon-treatment>
