# Supplementary material for: Studies of Neotropical tree pathogens in Moniliophthora: a new species, M.mayarum, and new combinations for Crinipellisticoi and C.brasiliensis
Source: MycoKeys. 2020 Mar 30;66:39–54. doi: 10.3897/mycokeys.66.48711 (PMC7136302; doi:10.3897/mycokeys.66.48711)
Supplement: XML Treatment for Moniliophthora brasiliensis [file mycokeys.66.48711-treatment2.xml]

<!DOCTYPE tp:taxon-treatment
  PUBLIC "-//TaxonX//DTD Taxonomic Treatment Publishing DTD v0 20100105//EN" "tax-treatment-NSO.dtd">
<tp:taxon-treatment xmlns:tp="http://www.plazi.org/taxpub"><tp:treatment-meta><kwd-group><label>Taxon classification</label><kwd><named-content xmlns:xlink="http://www.w3.org/1999/xlink" content-type="kingdom">Fungi</named-content></kwd><kwd><named-content xmlns:xlink="http://www.w3.org/1999/xlink" content-type="order">Agaricales</named-content></kwd><kwd><named-content xmlns:xlink="http://www.w3.org/1999/xlink" content-type="family">Marasmiaceae</named-content></kwd></kwd-group><mixed-citation publication-type="journal"><person-group><name><surname>Niveiro</surname><given-names>Nicolás</given-names></name><name><surname>Ramírez</surname><given-names>Natalia A.</given-names></name><name><surname>Michlig</surname><given-names>Andrea</given-names></name><name><surname>Lodge</surname><given-names>D. Jean</given-names></name><name><surname>Aime</surname><given-names>M. Catherine</given-names></name></person-group><article-title>Studies of Neotropical tree pathogens in <italic><tp:taxon-name><tp:taxon-name-part taxon-name-part-type="genus" reg="Moniliophthora">Moniliophthora</tp:taxon-name-part></tp:taxon-name></italic>: a new species, <italic><tp:taxon-name><tp:taxon-name-part taxon-name-part-type="genus" reg="Moniliophthora">M.</tp:taxon-name-part> <tp:taxon-name-part taxon-name-part-type="species" reg="mayarum">mayarum</tp:taxon-name-part></tp:taxon-name></italic>, and new combinations for <italic><tp:taxon-name><tp:taxon-name-part taxon-name-part-type="genus" reg="Crinipellis">Crinipellis</tp:taxon-name-part> <tp:taxon-name-part taxon-name-part-type="species" reg="ticoi">ticoi</tp:taxon-name-part></tp:taxon-name></italic> and <italic><tp:taxon-name><tp:taxon-name-part taxon-name-part-type="genus" reg="Crinipellis">C.</tp:taxon-name-part> <tp:taxon-name-part taxon-name-part-type="species" reg="brasiliensis">brasiliensis</tp:taxon-name-part></tp:taxon-name></italic></article-title><source>MycoKeys</source><day>30</day><month>3</month><year>2020</year><volume>66</volume><fpage>39</fpage><lpage>54</lpage><pub-id pub-id-type="doi">10.3897/mycokeys.66.48711</pub-id></mixed-citation></tp:treatment-meta><tp:nomenclature><tp:taxon-name><object-id xmlns:xlink="http://www.w3.org/1999/xlink" content-type="arpha" xlink:type="simple">5F144EBE-43CD-5253-9845-F67D686D4CB3</object-id>
              <tp:taxon-name-part taxon-name-part-type="genus" reg="Moniliophthora">Moniliophthora</tp:taxon-name-part>
              <tp:taxon-name-part taxon-name-part-type="species" reg="brasiliensis">brasiliensis</tp:taxon-name-part>
              <object-id xmlns:xlink="http://www.w3.org/1999/xlink" content-type="mycobank" xlink:type="simple">830320</object-id>
              <object-id xmlns:xlink="http://www.w3.org/1999/xlink" xlink:type="simple">Genbank No: AY317137</object-id>
            </tp:taxon-name><tp:taxon-authority>(Arruda, G.F.Sepúlveda, R.N.G.Miller, M.A.Ferreira &amp; M.S.Felipe) Niveiro, Lodge &amp; Aime</tp:taxon-authority><tp:taxon-status xmlns:xlink="http://www.w3.org/1999/xlink" xlink:type="simple">comb. nov.</tp:taxon-status><tp:nomenclature-citation-list><tp:nomenclature-citation><tp:taxon-name>
                  <tp:taxon-name-part taxon-name-part-type="genus" reg="Crinipellis"/>
                  <tp:taxon-name-part taxon-name-part-type="species" reg="brasiliensis"/>
                </tp:taxon-name><comment>≡ <tp:taxon-name><tp:taxon-name-part taxon-name-part-type="genus" reg="Crinipellis">Crinipellis</tp:taxon-name-part> <tp:taxon-name-part taxon-name-part-type="species" reg="brasiliensis">brasiliensis</tp:taxon-name-part></tp:taxon-name> Arruda, G.F.Sepúlveda, R.N.G.Miller, M.A.Ferreira &amp; M.S.Felipe, Mycologia 97: 1355 (2006). Type: Brazil. Minas Gerais, Itumirim. On dry fan brooms of <tp:taxon-name><tp:taxon-name-part taxon-name-part-type="genus" reg="Heteropterys">Heteropterys</tp:taxon-name-part> <tp:taxon-name-part taxon-name-part-type="species" reg="acutifolia">acutifolia</tp:taxon-name-part></tp:taxon-name> Adr. Juss., 19 Oct 1999, MCC de Arruda 43 [Holotype: UB (Mycol. Col.) 19198]. </comment></tp:nomenclature-citation></tp:nomenclature-citation-list></tp:nomenclature><tp:treatment-sec sec-type="distribution" id="SECID0EEIBG"><title>Distribution.</title><p>This species is known from Minas Gerais, Brazil (<xref ref-type="bibr" rid="B5">Arruda et al. 2005</xref>).</p></tp:treatment-sec><tp:treatment-sec sec-type="Observations" id="SECID0EOIBG"><title>Observations.</title><p><italic><tp:taxon-name><tp:taxon-name-part taxon-name-part-type="genus" reg="Moniliophthora">Moniliophthora</tp:taxon-name-part> <tp:taxon-name-part taxon-name-part-type="species" reg="brasiliensis">brasiliensis</tp:taxon-name-part></tp:taxon-name></italic> is characterized by the light pink to crimson red pileus surface, ellipsoidal basidiospores, 10–14 × 5–7 µm, and lageniform cheilocystidia, with a thin apex, 28–37 × 10–16 µm in size (<xref ref-type="bibr" rid="B5">Arruda et al. 2005</xref>). <italic><tp:taxon-name><tp:taxon-name-part taxon-name-part-type="genus" reg="Moniliophthora">Moniliophthora</tp:taxon-name-part> <tp:taxon-name-part taxon-name-part-type="species" reg="brasiliensis">brasiliensis</tp:taxon-name-part></tp:taxon-name></italic> is a parasite of <italic><tp:taxon-name><tp:taxon-name-part taxon-name-part-type="genus" reg="Heteropterys">Heteropterys</tp:taxon-name-part> <tp:taxon-name-part taxon-name-part-type="species" reg="acutifolia">acutifolia</tp:taxon-name-part></tp:taxon-name></italic> (<tp:taxon-name><tp:taxon-name-part taxon-name-part-type="family">Malpighiaceae</tp:taxon-name-part></tp:taxon-name>). Only <abbrev xmlns:xlink="http://www.w3.org/1999/xlink" xlink:title="internal transcribed spacer" id="ABBRID0E5JBG" xlink:type="simple">ITS</abbrev> sequence data are available for this taxon, which was derived from a dikaryotic basidiome collected from a necrotic broom on <italic><tp:taxon-name><tp:taxon-name-part taxon-name-part-type="genus" reg="Heteropterys">H.</tp:taxon-name-part> <tp:taxon-name-part taxon-name-part-type="species" reg="acutifolia">acutifolia</tp:taxon-name-part></tp:taxon-name></italic> (<xref ref-type="bibr" rid="B5">Arruda et al. 2005</xref>). <italic><tp:taxon-name><tp:taxon-name-part taxon-name-part-type="genus" reg="Moniliophthora">Moniliophthora</tp:taxon-name-part> <tp:taxon-name-part taxon-name-part-type="species" reg="brasiliensis">brasiliensis</tp:taxon-name-part></tp:taxon-name></italic> is extremely similar to <italic><tp:taxon-name><tp:taxon-name-part taxon-name-part-type="genus" reg="Moniliophthora">M.</tp:taxon-name-part> <tp:taxon-name-part taxon-name-part-type="species" reg="perniciosa">perniciosa</tp:taxon-name-part></tp:taxon-name></italic> and diagnosis between the two species at present is based soley on differences in <abbrev xmlns:xlink="http://www.w3.org/1999/xlink" xlink:title="internal transcribed spacer" id="ABBRID0EHLBG" xlink:type="simple">ITS</abbrev> sequence data (<xref ref-type="bibr" rid="B5">Arruda et al. 2005</xref>).</p></tp:treatment-sec><ref-list><ref id="B5"><mixed-citation xmlns:xlink="http://www.w3.org/1999/xlink" xlink:type="simple"><person-group><name name-style="western"><surname>Arruda</surname><given-names>MCC</given-names></name><name name-style="western"><surname>Sepuvelda</surname><given-names>GF</given-names></name><name name-style="western"><surname>Miller</surname><given-names>RNG</given-names></name><name name-style="western"><surname>Ferreira</surname><given-names>MASV</given-names></name><name name-style="western"><surname>Santiago</surname><given-names>DVR</given-names></name><name name-style="western"><surname>Resende</surname><given-names>MLV</given-names></name><name name-style="western"><surname>Dianese</surname><given-names>JC</given-names></name><name name-style="western"><surname>Felipe</surname><given-names>MSS</given-names></name></person-group> (<year>2005</year>) <article-title><italic><tp:taxon-name><tp:taxon-name-part taxon-name-part-type="genus">Crinipellis</tp:taxon-name-part> <tp:taxon-name-part taxon-name-part-type="species">brasiliensis</tp:taxon-name-part></tp:taxon-name></italic>, a new species based on morphological and molecular data.</article-title><source>Mycologia</source><volume>97</volume>: <fpage>1378</fpage>–<lpage>1361</lpage>. <ext-link xlink:type="simple" ext-link-type="doi" xlink:href="10.3852/mycologia.97.6.1348">https://doi.org/10.3852/mycologia.97.6.1348</ext-link></mixed-citation></ref></ref-list></tp:taxon-treatment>
