# Supplementary material for: Studies of Neotropical tree pathogens in Moniliophthora: a new species, M.mayarum, and new combinations for Crinipellisticoi and C.brasiliensis
Source: MycoKeys. 2020 Mar 30;66:39–54. doi: 10.3897/mycokeys.66.48711 (PMC7136302; doi:10.3897/mycokeys.66.48711)
Supplement: XML Treatment for Moniliophthora ticoi [file mycokeys.66.48711-treatment3.xml]

<!DOCTYPE tp:taxon-treatment
  PUBLIC "-//TaxonX//DTD Taxonomic Treatment Publishing DTD v0 20100105//EN" "tax-treatment-NSO.dtd">
<tp:taxon-treatment xmlns:tp="http://www.plazi.org/taxpub"><tp:treatment-meta><kwd-group><label>Taxon classification</label><kwd><named-content xmlns:xlink="http://www.w3.org/1999/xlink" content-type="kingdom">Fungi</named-content></kwd><kwd><named-content xmlns:xlink="http://www.w3.org/1999/xlink" content-type="order">Agaricales</named-content></kwd><kwd><named-content xmlns:xlink="http://www.w3.org/1999/xlink" content-type="family">Marasmiaceae</named-content></kwd></kwd-group><mixed-citation publication-type="journal"><person-group><name><surname>Niveiro</surname><given-names>Nicolás</given-names></name><name><surname>Ramírez</surname><given-names>Natalia A.</given-names></name><name><surname>Michlig</surname><given-names>Andrea</given-names></name><name><surname>Lodge</surname><given-names>D. Jean</given-names></name><name><surname>Aime</surname><given-names>M. Catherine</given-names></name></person-group><article-title>Studies of Neotropical tree pathogens in <italic><tp:taxon-name><tp:taxon-name-part taxon-name-part-type="genus" reg="Moniliophthora">Moniliophthora</tp:taxon-name-part></tp:taxon-name></italic>: a new species, <italic><tp:taxon-name><tp:taxon-name-part taxon-name-part-type="genus" reg="Moniliophthora">M.</tp:taxon-name-part> <tp:taxon-name-part taxon-name-part-type="species" reg="mayarum">mayarum</tp:taxon-name-part></tp:taxon-name></italic>, and new combinations for <italic><tp:taxon-name><tp:taxon-name-part taxon-name-part-type="genus" reg="Crinipellis">Crinipellis</tp:taxon-name-part> <tp:taxon-name-part taxon-name-part-type="species" reg="ticoi">ticoi</tp:taxon-name-part></tp:taxon-name></italic> and <italic><tp:taxon-name><tp:taxon-name-part taxon-name-part-type="genus" reg="Crinipellis">C.</tp:taxon-name-part> <tp:taxon-name-part taxon-name-part-type="species" reg="brasiliensis">brasiliensis</tp:taxon-name-part></tp:taxon-name></italic></article-title><source>MycoKeys</source><day>30</day><month>3</month><year>2020</year><volume>66</volume><fpage>39</fpage><lpage>54</lpage><pub-id pub-id-type="doi">10.3897/mycokeys.66.48711</pub-id></mixed-citation></tp:treatment-meta><tp:nomenclature><tp:taxon-name><object-id xmlns:xlink="http://www.w3.org/1999/xlink" content-type="arpha" xlink:type="simple">6CA5B267-9C23-504E-8146-A93CF8C6D779</object-id>
              <tp:taxon-name-part taxon-name-part-type="genus" reg="Moniliophthora">Moniliophthora</tp:taxon-name-part>
              <tp:taxon-name-part taxon-name-part-type="species" reg="ticoi">ticoi</tp:taxon-name-part>
              <object-id xmlns:xlink="http://www.w3.org/1999/xlink" content-type="mycobank" xlink:type="simple">830321</object-id>
              <object-id xmlns:xlink="http://www.w3.org/1999/xlink" xlink:type="simple">Genbank No: ITS: MT162721, MT162720. LSU: MT162717, MT162716.</object-id>
            </tp:taxon-name><tp:taxon-authority>(Halling) Niveiro, Ramírez, Lodge &amp; Aime</tp:taxon-authority><tp:taxon-status xmlns:xlink="http://www.w3.org/1999/xlink" xlink:type="simple">comb. nov.</tp:taxon-status><xref ref-type="fig" rid="F2">Figs 2B–F</xref><xref ref-type="fig" rid="F4">, 4A–D</xref><tp:nomenclature-citation-list><tp:nomenclature-citation><tp:taxon-name>
                  <tp:taxon-name-part taxon-name-part-type="genus" reg="Crinipellis"/>
                  <tp:taxon-name-part taxon-name-part-type="species" reg="ticoi"/>
                </tp:taxon-name><comment>≡ <tp:taxon-name><tp:taxon-name-part taxon-name-part-type="genus" reg="Crinipellis">Crinipellis</tp:taxon-name-part> <tp:taxon-name-part taxon-name-part-type="species" reg="ticoi">ticoi</tp:taxon-name-part></tp:taxon-name> Halling, Mycotaxon 47: 379 (1993). Type: Bolivia. Beni, Iturralde, S of Rurrenabaque, Rio Tuichi near junction with Rio Beni, “Laguna del Tigre”, <named-content xmlns:xlink="http://www.w3.org/1999/xlink" content-type="dwc:verbatimCoordinates" xlink:type="simple"><named-content content-type="geo-json" specific-use="{&#34;type&#34;:&#34;Point&#34;,&#34;coordinates&#34;:[-67.500000,-14.416667]}" id="NCID0EUNBG" xlink:type="simple">14°25'S, 67°30'W</named-content></named-content>, 14 Apr 1990, R.Halling 6433 (Isotype: NY!). </comment></tp:nomenclature-citation></tp:nomenclature-citation-list></tp:nomenclature><tp:treatment-sec sec-type="description" id="SECID0EZNBG"><title>Description.</title><p><bold><italic>Pileus</italic></bold> 7–40(–62) mm, parabolic to convex when young, convex to plane with age, with a shallow umbilicus, surface bright orange (7A8–8A8) with reddish to dark brown center (7C7–7C8), with a narrow light yellowish margin (6A7–6B7 to near 5A6–5A7), dry or moist but not hygrophanous, tomentose or subtomentose in disc, pubescent margin in young specimens, striate disc in young specimens, more marked at the margin, in mature or driest basidiomes with reddish to dark brown sulcate margin (7C8–8C8). <bold><italic>Lamellae</italic></bold> subdistant, 1 per mm, adnexed to narrowly adnate, thick and broad, not intervenose, concolorous with the pileus surface (7A8–6A8); edge entire, concolorous with sides, with 2 tiers lamellulae inserted. <bold><italic>Stipe</italic></bold> 18–68 × 1–3.5 mm, central, cylindrical, equal or slightly thinner towards the middle, sometimes with a small basal bulb, solid, surface orange to reddish (7A7–7A8) in young specimens, light orange, yellowish orange to creamy yellow (5A6–5A7 to 4A8) and brown (6D8–6D7) toward base in older specimens, densely pubescent at apex when young, then fibrillose-pruinose, dry, insititious. <bold><italic>Annulus</italic></bold> absent, but forming a strongly pubescent zone where the veil is inserted in young specimens. <bold><italic>Spore-print</italic></bold> not observed, presumably white. <bold><italic>Context</italic></bold> pale orange (5A5) in pileus, thin, fleshy in the center and membranous towards the margins, orange white (5A2) in stipe. Odor and taste not tested. KOH and NaOH reactions on pileus surface negative.</p><fig id="F4" position="float" orientation="portrait"><object-id xmlns:xlink="http://www.w3.org/1999/xlink" content-type="doi" xlink:type="simple">10.3897/mycokeys.66.48711.figure4</object-id><object-id xmlns:xlink="http://www.w3.org/1999/xlink" content-type="arpha" xlink:type="simple">06F49528-BD0C-5777-BA0C-3E36284CF766</object-id><label>Figure 4.</label><caption><p><italic><tp:taxon-name><tp:taxon-name-part taxon-name-part-type="genus" reg="Moniliophthora">Moniliophthora</tp:taxon-name-part> <tp:taxon-name-part taxon-name-part-type="species" reg="ticoi">ticoi</tp:taxon-name-part></tp:taxon-name></italic>: <bold>A</bold> spores <bold>B</bold> basidia <bold>C</bold> cheilocystidia <bold>D</bold> pileipellis elements. Scale bars: 10 µm.</p></caption><graphic xmlns:xlink="http://www.w3.org/1999/xlink" xlink:href="mycokeys-66-039-g004.jpg" position="float" orientation="portrait" xlink:type="simple" id="oo_395570.jpg"><uri content-type="original_file" xlink:type="simple">https://binary.pensoft.net/fig/395570</uri></graphic></fig><p><bold><italic>Basidiospores</italic></bold> (9.5–)10.5–13.7 × (3.8–)4.5–6.3 µm, <italic>x</italic>= 12.1 +/-0.8 × 5.4 +/-0.4 µm; Q= 2.11–2.67; Q<italic><sub>x</sub></italic>= 2.38 +/-0.1; n= 60; N=2; oblong to subcylindrical, phaseoliform in side view, thin-walled, smooth, hyaline, inamyloid, without germ-pore. <bold><italic>Basidia</italic></bold> 34.3–58 × 7.7–8.6 µm, subcylindrical to narrowly clavate, 4-spored. <bold><italic>Pleurocystidia</italic></bold> absent. <bold><italic>Cheilocystidia</italic></bold> 32–43 × 7–10 µm, subcylindrical to narrowly clavate, inconspicuous, thin-walled, smooth, hyaline. <bold><italic>Hymenophoral trama</italic></bold> subregular, hyphae 40–150 × 5–12 µm, smooth, thin-walled, with clamp-connections. <bold><italic>Pileipellis</italic></bold> a cutis of repent, more or less interwoven hyphae, 4–15 µm broad, occasionally with incrusted pigments, covered by clusters of dextrinoid hairs and chains of thin-walled monilioid, inamyloid hyphae. <bold><italic>Hairs of the pileus surface</italic></bold> setiform, scattered on the surface, distributed mainly towards the margin, arising from a pileipellis, 90–560 × 4.5–9 µm, dextrinoid, thick-walled, hyphal walls 1.5–3 µm diam, with basal clamp-connection, occasionally 1 or 2 septate, with obtuse apex. <bold><italic>Stipitipellis</italic></bold> a cutis of repent hyphae, 6–10 µm broad, with abundant dextrinoid hairs, 40–370 × 5–10 µm, setiform, thick-walled, with obtuse apex, basal clamp-connections.</p></tp:treatment-sec><tp:treatment-sec sec-type="distribution" id="SECID0EZQBG"><title>Distribution.</title><p>This species is known from Bolivia (<xref ref-type="bibr" rid="B11">Halling 1993</xref>) and northern Argentina (Yungas and Chaco region).</p></tp:treatment-sec><tp:treatment-sec sec-type="ecology" id="SECID0EDRBG"><title>Ecology.</title><p>Gregarious. Parasitic on living roots and trunks of <italic><tp:taxon-name><tp:taxon-name-part taxon-name-part-type="genus" reg="Myrcianthes">Myrcianthes</tp:taxon-name-part> <tp:taxon-name-part taxon-name-part-type="species" reg="pungens">pungens</tp:taxon-name-part></tp:taxon-name></italic> (O.Berg) D.Legrand, (<tp:taxon-name><tp:taxon-name-part taxon-name-part-type="family">Myrtaceae</tp:taxon-name-part></tp:taxon-name>) <italic><tp:taxon-name><tp:taxon-name-part taxon-name-part-type="genus" reg="Holocalix">Holocalix</tp:taxon-name-part> <tp:taxon-name-part taxon-name-part-type="species" reg="balansae">balansae</tp:taxon-name-part></tp:taxon-name></italic> Micheli (<tp:taxon-name><tp:taxon-name-part taxon-name-part-type="family">Fabaceae</tp:taxon-name-part></tp:taxon-name>) and <italic><tp:taxon-name><tp:taxon-name-part taxon-name-part-type="genus" reg="Pogonopus">Pogonopus</tp:taxon-name-part> <tp:taxon-name-part taxon-name-part-type="species" reg="tubulosus">tubulosus</tp:taxon-name-part></tp:taxon-name></italic> (A.Rich.) K-Schum (<tp:taxon-name><tp:taxon-name-part taxon-name-part-type="family">Rubiaceae</tp:taxon-name-part></tp:taxon-name>), in tropical and subtropical forest.</p></tp:treatment-sec><tp:treatment-sec sec-type="Specimens studied" id="SECID0EZSBG"><title>Specimens studied.</title><p>Argentina • Chaco, 1° de Mayo, Colonia Benitez Educational Reserve, interpretative trail; <named-content xmlns:xlink="http://www.w3.org/1999/xlink" content-type="dwc:verbatimCoordinates" xlink:type="simple"><named-content content-type="geo-json" specific-use="{&#34;type&#34;:&#34;Point&#34;,&#34;coordinates&#34;:[-58.949883,-27.317811]}" id="NCID0ECTBG" xlink:type="simple">27°19'04.12"S, 058°56'59.58"W</named-content></named-content>, 64 m a.s.l.; on Guabiyú (<italic><tp:taxon-name><tp:taxon-name-part taxon-name-part-type="genus" reg="Myrcianthes">Myrcianthes</tp:taxon-name-part> <tp:taxon-name-part taxon-name-part-type="species" reg="pungens">pungens</tp:taxon-name-part></tp:taxon-name></italic> – <tp:taxon-name><tp:taxon-name-part taxon-name-part-type="family">Myrtaceae</tp:taxon-name-part></tp:taxon-name>) trunk and roots; 21.III.2014; N.Ramírez &amp; N.Niveiro CB 23-65 (CTES). • Ibid., on trunk and roots of Alecrín (<italic><tp:taxon-name><tp:taxon-name-part taxon-name-part-type="genus" reg="Holocalix">Holocalix</tp:taxon-name-part> <tp:taxon-name-part taxon-name-part-type="species" reg="balansae">balansae</tp:taxon-name-part></tp:taxon-name></italic> – <tp:taxon-name><tp:taxon-name-part taxon-name-part-type="family">Fabaceae</tp:taxon-name-part></tp:taxon-name>); 22.III.2016; N.Ramírez &amp; N.Niveiro 103, 105 (CTES). • Jujuy, Ledesma, Calilegua National Park, Guarani trail; <named-content xmlns:xlink="http://www.w3.org/1999/xlink" content-type="dwc:verbatimCoordinates" xlink:type="simple"><named-content content-type="geo-json" specific-use="{&#34;type&#34;:&#34;Point&#34;,&#34;coordinates&#34;:[-64.854167,-23.768361]}" id="NCID0EKUBG" xlink:type="simple">23°45'66.1"S, 064°51'15.0"W</named-content></named-content>, 627 m a.s.l.; on montane forest, on <italic><tp:taxon-name><tp:taxon-name-part taxon-name-part-type="genus" reg="Pogonopus">Pogonopus</tp:taxon-name-part> <tp:taxon-name-part taxon-name-part-type="species" reg="tubulosus">tubulosus</tp:taxon-name-part></tp:taxon-name></italic> (<tp:taxon-name><tp:taxon-name-part taxon-name-part-type="family">Rubiaceae</tp:taxon-name-part></tp:taxon-name>); 24.III.2011; N.Niveiro, E.Albertó, B.Lechner &amp; T.Baroni 2249 (CTES). Bolivia • Beni, Iturralde, S of Rurrenabaque, Rio Tuichi near junction with Rio Beni, “Laguna del Tigre”; <named-content xmlns:xlink="http://www.w3.org/1999/xlink" content-type="dwc:verbatimCoordinates" xlink:type="simple"><named-content content-type="geo-json" specific-use="{&#34;type&#34;:&#34;Point&#34;,&#34;coordinates&#34;:[-67.500000,-14.416667]}" id="NCID0ECVBG" xlink:type="simple">14°25'S, 067°30'W</named-content></named-content>; 14.IV.1990; R.Halling 6433 (<bold>Isotype</bold>: NY00511157!).</p></tp:treatment-sec><tp:treatment-sec sec-type="Observations" id="SECID0EJVBG"><title>Observations.</title><p>This species was described by <xref ref-type="bibr" rid="B11">Halling (1993)</xref> from Bolivian specimens. It is characterized by its relatively large, bright orange basidiomes, covered with scattered dextrinoid setiform hairs. The most similar species is <italic><tp:taxon-name><tp:taxon-name-part taxon-name-part-type="genus" reg="Moniliophthora">M.</tp:taxon-name-part> <tp:taxon-name-part taxon-name-part-type="species" reg="mayarum">mayarum</tp:taxon-name-part></tp:taxon-name></italic>, which shares morphological characters such as the large basidiomes with bright orange coloration. These two species, however, differ clearly by the smaller spores and by the presence of ornamented cheilocystidia in <italic><tp:taxon-name><tp:taxon-name-part taxon-name-part-type="genus" reg="Moniliophthora">M.</tp:taxon-name-part> <tp:taxon-name-part taxon-name-part-type="species" reg="mayarum">mayarum</tp:taxon-name-part></tp:taxon-name></italic>. Another similar species is <italic><tp:taxon-name><tp:taxon-name-part taxon-name-part-type="genus" reg="Moniliophthora">M.</tp:taxon-name-part> <tp:taxon-name-part taxon-name-part-type="species" reg="aurantiaca">aurantiaca</tp:taxon-name-part></tp:taxon-name></italic> from American Samoa (<xref ref-type="bibr" rid="B17">Kropp and Albee-Scott 2012</xref>). Both share the orange colored pileus surface with a narrow light yellowish margin. However, they differ in that <italic><tp:taxon-name><tp:taxon-name-part taxon-name-part-type="genus" reg="Moniliophthora">M.</tp:taxon-name-part> <tp:taxon-name-part taxon-name-part-type="species" reg="aurantiaca">aurantiaca</tp:taxon-name-part></tp:taxon-name></italic> has the smaller pileus (3–15 mm broad), smaller basidiospores (7.5–11 × 5–8 µm) and numerous cheilocystidia with several irregular apical appendages resembling fingers (Kroop and Albee-Scott 2012). Another similar species is <italic><tp:taxon-name><tp:taxon-name-part taxon-name-part-type="genus" reg="Crinipellis">C.</tp:taxon-name-part> <tp:taxon-name-part taxon-name-part-type="species" reg="hygrocybioides">hygrocybioides</tp:taxon-name-part></tp:taxon-name></italic> (Henn.) Singer from Africa (<xref ref-type="bibr" rid="B30">Singer 1989</xref>), however this is a smaller fungus (pileus 6–11 mm broad) with an umbilicate to papilate pileus that is pilose at the margin (<xref ref-type="bibr" rid="B11">Halling 1993</xref>). Based on its morphological characters such as the bright orange pileus surface, <italic><tp:taxon-name><tp:taxon-name-part taxon-name-part-type="genus" reg="Crinipellis">C.</tp:taxon-name-part> <tp:taxon-name-part taxon-name-part-type="species" reg="hygrociboides">hygrociboides</tp:taxon-name-part></tp:taxon-name></italic> could be included in the genus <italic><tp:taxon-name><tp:taxon-name-part taxon-name-part-type="genus" reg="Moniliphthora">Moniliphthora</tp:taxon-name-part></tp:taxon-name></italic>, but new collections are needed to elucidate its habitat and to obtain sequences and corroborate this hypothesis (currently there are not sequences available for <italic><tp:taxon-name><tp:taxon-name-part taxon-name-part-type="genus" reg="Crinipellis">C.</tp:taxon-name-part> <tp:taxon-name-part taxon-name-part-type="species" reg="hygrocybioides">hygrocybioides</tp:taxon-name-part></tp:taxon-name></italic>).</p><p>Other known parasitic Neotropical species are <italic><tp:taxon-name><tp:taxon-name-part taxon-name-part-type="genus" reg="Moniliophthora">M.</tp:taxon-name-part> <tp:taxon-name-part taxon-name-part-type="species" reg="perniciosa">perniciosa</tp:taxon-name-part></tp:taxon-name></italic>, <italic><tp:taxon-name><tp:taxon-name-part taxon-name-part-type="genus" reg="Crinipellis">C.</tp:taxon-name-part> <tp:taxon-name-part taxon-name-part-type="species" reg="trinitatis">trinitatis</tp:taxon-name-part></tp:taxon-name></italic> Dennis and <italic><tp:taxon-name><tp:taxon-name-part taxon-name-part-type="genus" reg="Crinipellis">C.</tp:taxon-name-part> <tp:taxon-name-part taxon-name-part-type="species" reg="siparunae">siparunae</tp:taxon-name-part></tp:taxon-name></italic> Singer. <italic><tp:taxon-name><tp:taxon-name-part taxon-name-part-type="genus" reg="Moniliophthora">Moniliophthora</tp:taxon-name-part> <tp:taxon-name-part taxon-name-part-type="species" reg="perniciosa">perniciosa</tp:taxon-name-part></tp:taxon-name></italic>, a destructive parasite of <italic><tp:taxon-name><tp:taxon-name-part taxon-name-part-type="genus" reg="Theobroma">Theobroma</tp:taxon-name-part> <tp:taxon-name-part taxon-name-part-type="species" reg="cacao">cacao</tp:taxon-name-part></tp:taxon-name></italic>, differs in having smaller basidiomes (pileus up to 25 mm diam) with a red pileus surface and white stipe (<xref ref-type="bibr" rid="B29">Singer 1976</xref>; <xref ref-type="bibr" rid="B1">Aime and Phillips-Mora 2005</xref>). <italic><tp:taxon-name><tp:taxon-name-part taxon-name-part-type="genus" reg="Crinipellis">Crinipellis</tp:taxon-name-part> <tp:taxon-name-part taxon-name-part-type="species" reg="trinitatis">trinitatis</tp:taxon-name-part></tp:taxon-name></italic> has a smaller, red pileus and smaller spores [5–7 × 2–4 µm ss. <xref ref-type="bibr" rid="B6">Dennis (1951)</xref> and 7–9 × 4–5 µm ss. <xref ref-type="bibr" rid="B23">Pegler (1983)</xref>].</p><p><italic><tp:taxon-name><tp:taxon-name-part taxon-name-part-type="genus" reg="Crinipellis">Crinipellis</tp:taxon-name-part> <tp:taxon-name-part taxon-name-part-type="species" reg="siparunae">siparunae</tp:taxon-name-part></tp:taxon-name></italic> is a widely distributed species that is microscopically similar to <italic><tp:taxon-name><tp:taxon-name-part taxon-name-part-type="genus" reg="Moniliophthora">M.</tp:taxon-name-part> <tp:taxon-name-part taxon-name-part-type="species" reg="ticoi">ticoi</tp:taxon-name-part></tp:taxon-name></italic>, especially regarding the range of spore size. However, <italic><tp:taxon-name><tp:taxon-name-part taxon-name-part-type="genus" reg="Crinipellis">C.</tp:taxon-name-part> <tp:taxon-name-part taxon-name-part-type="species" reg="siparunae">siparunae</tp:taxon-name-part></tp:taxon-name></italic> is distinguished by its lilac to brownish lilac pileus surface and by its appendiculate cheilocystidia (<xref ref-type="bibr" rid="B28">Singer 1942</xref>, <xref ref-type="bibr" rid="B29">1976</xref>). A taxon thought to be closely related to <italic><tp:taxon-name><tp:taxon-name-part taxon-name-part-type="genus" reg="Crinipellis">C.</tp:taxon-name-part> <tp:taxon-name-part taxon-name-part-type="species" reg="siparunae">siparunae</tp:taxon-name-part></tp:taxon-name></italic>, <tp:taxon-name><tp:taxon-name-part taxon-name-part-type="genus" reg="Crinipellis">C.</tp:taxon-name-part> <tp:taxon-name-part taxon-name-part-type="species" reg="eggersii">eggersii</tp:taxon-name-part> <tp:taxon-name-part taxon-name-part-type="authority">Pat.</tp:taxon-name-part> <tp:taxon-name-part taxon-name-part-type="infraspecific-rank">var.</tp:taxon-name-part> <tp:taxon-name-part taxon-name-part-type="variety" reg="lilaciceps">lilaciceps</tp:taxon-name-part></tp:taxon-name> Singer and described from Amazonian Ecuador shares unornamented cheilocystidia with <italic><tp:taxon-name><tp:taxon-name-part taxon-name-part-type="genus" reg="Crinipellis">C.</tp:taxon-name-part> <tp:taxon-name-part taxon-name-part-type="species" reg="ticoi">ticoi</tp:taxon-name-part></tp:taxon-name></italic>, but it differs from the latter in having a violet to lilac vs orange pileus, and broader basidiospores 6–6.5 × (3.8–)4.5–6.3 µm (<xref ref-type="bibr" rid="B29">Singer 1976</xref>; <xref ref-type="bibr" rid="B13">Kerekes and Desjardin 2009</xref>). <tp:taxon-name><tp:taxon-name-part taxon-name-part-type="genus" reg="Crinipellis">Crinipellis</tp:taxon-name-part> <tp:taxon-name-part taxon-name-part-type="species" reg="eggersii">eggersii</tp:taxon-name-part> <tp:taxon-name-part taxon-name-part-type="infraspecific-rank">var.</tp:taxon-name-part> <tp:taxon-name-part taxon-name-part-type="variety" reg="eggersii">eggersii</tp:taxon-name-part></tp:taxon-name>, which includes the facultative synonym <italic><tp:taxon-name><tp:taxon-name-part taxon-name-part-type="genus" reg="Marasmius">Marasmius</tp:taxon-name-part> <tp:taxon-name-part taxon-name-part-type="species" reg="vinosus">vinosus</tp:taxon-name-part></tp:taxon-name></italic> Speg. described from Argentina, has similar spore dimensions (mostly 11–13 × 5.5–6.3 μm) but differs in having a purple to violet purple pileus and a variety of cheilocystidia shapes (ampullaceous, fusiform, cylindrical or clavate and mostly forked, obtuse or mucronate, sometimes with a subcapitate or capitate apex).</p><p>Of the three recent collections in northern Argentina, the specimens of the Yungas forest (Niveiro et al. 2249) closely resemble the original description of <italic><tp:taxon-name><tp:taxon-name-part taxon-name-part-type="genus" reg="Moniliophthora">M.</tp:taxon-name-part> <tp:taxon-name-part taxon-name-part-type="species" reg="ticoi">ticoi</tp:taxon-name-part></tp:taxon-name></italic>, with specimens not exceeding 40 mm broad and having a bright red pileus surface (<xref ref-type="bibr" rid="B11">Halling 1993</xref>). However, the specimens of the Chaco region differ in having larger basidiomes up to 60 mm broad, and a paler coloration (orange with a yellowish margin), differences that may be due to the drier weather conditions in the Chaco region. Another important difference observed in the Argentinean specimens is the habitat. <xref ref-type="bibr" rid="B11">Halling (1993)</xref> found this species growing on rotten wood, however, the new specimens examined were growing on tree trunks and roots of living trees, confirming a biotrophic habit for this species during at least part of its life history.</p></tp:treatment-sec><tp:treatment-sec><!--Section generated to contain objects referenced in tp:taxon-treatment.--><fig id="F2" position="float" orientation="portrait"><object-id xmlns:xlink="http://www.w3.org/1999/xlink" content-type="doi" xlink:type="simple">10.3897/mycokeys.66.48711.figure2</object-id><object-id xmlns:xlink="http://www.w3.org/1999/xlink" content-type="arpha" xlink:type="simple">FF2D721E-2A0E-5450-8B71-8B17E7706B56</object-id><label>Figure 2.</label><caption><p>Photographs of sister species, <italic><tp:taxon-name><tp:taxon-name-part taxon-name-part-type="genus" reg="Moniliophthora">Moniliophthora</tp:taxon-name-part> <tp:taxon-name-part taxon-name-part-type="species" reg="mayarum">mayarum</tp:taxon-name-part></tp:taxon-name></italic> and <italic><tp:taxon-name><tp:taxon-name-part taxon-name-part-type="genus" reg="Moniliophthora">M.</tp:taxon-name-part> <tp:taxon-name-part taxon-name-part-type="species" reg="ticoi">ticoi</tp:taxon-name-part></tp:taxon-name></italic>: <bold>A</bold> basidiomes of <italic><tp:taxon-name><tp:taxon-name-part taxon-name-part-type="genus" reg="Moniliophthora">M.</tp:taxon-name-part> <tp:taxon-name-part taxon-name-part-type="species" reg="mayarum">mayarum</tp:taxon-name-part></tp:taxon-name></italic> on piece of tree root in Belize (BZ-511) (photo by S. Schmeiding) <bold>B–F</bold> Basidiomes of <italic><tp:taxon-name><tp:taxon-name-part taxon-name-part-type="genus" reg="Moniliophthora">M.</tp:taxon-name-part> <tp:taxon-name-part taxon-name-part-type="species" reg="ticoi">ticoi</tp:taxon-name-part></tp:taxon-name></italic> on trunks of <italic><tp:taxon-name><tp:taxon-name-part taxon-name-part-type="genus" reg="Holocalix">Holocalix</tp:taxon-name-part> <tp:taxon-name-part taxon-name-part-type="species" reg="balansae">balansae</tp:taxon-name-part></tp:taxon-name></italic> (<tp:taxon-name><tp:taxon-name-part taxon-name-part-type="family">Fabaceae</tp:taxon-name-part></tp:taxon-name>) and <italic><tp:taxon-name><tp:taxon-name-part taxon-name-part-type="genus" reg="Pogonopus">Pogonopus</tp:taxon-name-part> <tp:taxon-name-part taxon-name-part-type="species" reg="tubulosus">tubulosus</tp:taxon-name-part></tp:taxon-name></italic> (<tp:taxon-name><tp:taxon-name-part taxon-name-part-type="family">Rubiaceae</tp:taxon-name-part></tp:taxon-name>) in Argentina. Scale bars: 10 mm.</p></caption><graphic xmlns:xlink="http://www.w3.org/1999/xlink" xlink:href="mycokeys-66-039-g002.jpg" position="float" orientation="portrait" xlink:type="simple" id="oo_395568.jpg"><uri content-type="original_file" xlink:type="simple">https://binary.pensoft.net/fig/395568</uri></graphic></fig></tp:treatment-sec><ref-list><ref id="B11"><mixed-citation xmlns:xlink="http://www.w3.org/1999/xlink" xlink:type="simple"><person-group><name name-style="western"><surname>Halling</surname><given-names>R</given-names></name></person-group> (<year>1993</year>) <article-title>Two new <tp:taxon-name><tp:taxon-name-part taxon-name-part-type="subtribe">Crinipellinae</tp:taxon-name-part></tp:taxon-name> (<tp:taxon-name><tp:taxon-name-part taxon-name-part-type="family">Tricholomataceae</tp:taxon-name-part></tp:taxon-name>: Marasmiae) from South America.</article-title><source>Mycotaxon</source><volume>47</volume>: <fpage>379</fpage>–<lpage>385</lpage>.</mixed-citation></ref><ref id="B17"><mixed-citation xmlns:xlink="http://www.w3.org/1999/xlink" xlink:type="simple"><person-group><name name-style="western"><surname>Kropp</surname><given-names>BR</given-names></name><name name-style="western"><surname>Albee-Scott</surname><given-names>S</given-names></name></person-group> (<year>2012</year>) <article-title><italic><tp:taxon-name><tp:taxon-name-part taxon-name-part-type="genus">Moniliophthora</tp:taxon-name-part> <tp:taxon-name-part taxon-name-part-type="species">aurantiaca</tp:taxon-name-part></tp:taxon-name></italic> sp. nov., a Polynesian species occurring in littoral forest.</article-title><source>Mycotaxon</source><volume>120</volume>: <fpage>493</fpage>–<lpage>503</lpage>. <ext-link xlink:type="simple" ext-link-type="doi" xlink:href="10.5248/120.493">https://doi.org/10.5248/120.493</ext-link></mixed-citation></ref><ref id="B30"><mixed-citation xmlns:xlink="http://www.w3.org/1999/xlink" xlink:type="simple"><person-group><name name-style="western"><surname>Singer</surname><given-names>R</given-names></name></person-group> (<year>1989</year>) <article-title>New taxa and new combinations of <tp:taxon-name><tp:taxon-name-part taxon-name-part-type="order">Agaricales</tp:taxon-name-part></tp:taxon-name> (Diagnoses fungorum novorum agaricalium IV).</article-title><source>Fieldiana, Botany</source><volume>21</volume>: <fpage>1</fpage>–<lpage>133</lpage>. <ext-link xlink:type="simple" ext-link-type="doi" xlink:href="10.5962/bhl.title.2537">https://doi.org/10.5962/bhl.title.2537</ext-link></mixed-citation></ref><ref id="B29"><mixed-citation xmlns:xlink="http://www.w3.org/1999/xlink" xlink:type="simple"><person-group><name name-style="western"><surname>Singer</surname><given-names>R</given-names></name></person-group> (<year>1976</year>) <article-title><tp:taxon-name><tp:taxon-name-part taxon-name-part-type="tribe">Marasmieae</tp:taxon-name-part></tp:taxon-name> (<tp:taxon-name><tp:taxon-name-part taxon-name-part-type="class">Basidiomycetes</tp:taxon-name-part></tp:taxon-name> – <tp:taxon-name><tp:taxon-name-part taxon-name-part-type="family">Tricholomataceae</tp:taxon-name-part></tp:taxon-name>).</article-title><source>Flora Neotropica</source><volume>17</volume>: <fpage>1</fpage>–<lpage>347</lpage>.</mixed-citation></ref><ref id="B1"><mixed-citation xmlns:xlink="http://www.w3.org/1999/xlink" xlink:type="simple"><person-group><name name-style="western"><surname>Aime</surname><given-names>MC</given-names></name><name name-style="western"><surname>Phillips-Mora</surname><given-names>W</given-names></name></person-group> (<year>2005</year>) <article-title>The causal agents of witches’ broom and frosty pod rot of <tp:taxon-name><tp:taxon-name-part taxon-name-part-type="genus"/><tp:taxon-name-part taxon-name-part-type="species">cacao</tp:taxon-name-part></tp:taxon-name> (chocolate, <italic><tp:taxon-name><tp:taxon-name-part taxon-name-part-type="genus">Theobroma</tp:taxon-name-part> <tp:taxon-name-part taxon-name-part-type="species">cacao</tp:taxon-name-part></tp:taxon-name></italic>) form a new lineage of <tp:taxon-name><tp:taxon-name-part taxon-name-part-type="family">Marasmiaceae</tp:taxon-name-part></tp:taxon-name>.</article-title><source>Mycologia</source><volume>97</volume>: <fpage>1012</fpage>–<lpage>1022</lpage>. <ext-link xlink:type="simple" ext-link-type="doi" xlink:href="10.3852/mycologia.97.5.1012">https://doi.org/10.3852/mycologia.97.5.1012</ext-link></mixed-citation></ref><ref id="B6"><mixed-citation xmlns:xlink="http://www.w3.org/1999/xlink" xlink:type="simple"><person-group><name name-style="western"><surname>Dennis</surname><given-names>RWG</given-names></name></person-group> (<year>1951</year>) <article-title>Some <tp:taxon-name><tp:taxon-name-part taxon-name-part-type="family">Agaricaceae</tp:taxon-name-part></tp:taxon-name> from Trinidad and Venezuela. Leucosporae: Part 1.</article-title><source>Transactions of the British Mycological Society</source><volume>34</volume>: <fpage>411</fpage>–<lpage>482</lpage>. <ext-link xlink:type="simple" ext-link-type="doi" xlink:href="10.1016/S0007-1536(51)80030-5">https://doi.org/10.1016/S0007-1536(51)80030-5</ext-link></mixed-citation></ref><ref id="B23"><mixed-citation xmlns:xlink="http://www.w3.org/1999/xlink" xlink:type="simple"><person-group><name name-style="western"><surname>Pegler</surname><given-names>DN</given-names></name></person-group> (<year>1983</year>) <article-title>Agaric Flora of the Lesser Antilles.</article-title><source>Kew Bulletin Additional Series</source><volume>9</volume>: <fpage>1</fpage>–<lpage>668</lpage>.</mixed-citation></ref><ref id="B28"><mixed-citation xmlns:xlink="http://www.w3.org/1999/xlink" xlink:type="simple"><person-group><name name-style="western"><surname>Singer</surname><given-names>R</given-names></name></person-group> (<year>1942</year>) <article-title>A monographic study of the genera <italic><tp:taxon-name><tp:taxon-name-part taxon-name-part-type="genus">Crinipellis</tp:taxon-name-part></tp:taxon-name></italic> and <italic><tp:taxon-name><tp:taxon-name-part taxon-name-part-type="genus">Chaetocalathus</tp:taxon-name-part></tp:taxon-name></italic>.</article-title><source>Lilloa</source><volume>8</volume>: <fpage>441</fpage>–<lpage>533</lpage>.</mixed-citation></ref><ref id="B13"><mixed-citation xmlns:xlink="http://www.w3.org/1999/xlink" xlink:type="simple"><person-group><name name-style="western"><surname>Kerekes</surname><given-names>JF</given-names></name><name name-style="western"><surname>Desjardin</surname><given-names>DE</given-names></name></person-group> (<year>2009</year>) <article-title>A monograph of the genera <italic><tp:taxon-name><tp:taxon-name-part taxon-name-part-type="genus">Crinipellis</tp:taxon-name-part></tp:taxon-name></italic> and <italic><tp:taxon-name><tp:taxon-name-part taxon-name-part-type="genus">Moniliophthora</tp:taxon-name-part></tp:taxon-name></italic> from Southeast Asia including molecular phylogeny of the nrITS region.</article-title><source>Fungal Diversity</source><volume>37</volume>: <fpage>101</fpage>–<lpage>151</lpage>.</mixed-citation></ref></ref-list></tp:taxon-treatment>
